# Supplementary material for: Phylogenetic Tools for Generalized HIV-1 Epidemics: Findings from the PANGEA-HIV Methods Comparison
Source: Mol Biol Evol. 2016 Oct 7;34(1):185–203. doi: 10.1093/molbev/msw217 (PMC5854118; doi:10.1093/molbev/msw217)
Supplement: Supplementary Data [file msw217_suppl.zip]

Archive with 4 entries (4 files):
- MBE-16-0805_OliverRatmann_v160928_Text_S4.pdf
- MBE-16-0805_OliverRatmann_v160928_Text_S1.pdf
- MBE-16-0805_OliverRatmann_v160928_Text_S2.pdf
- MBE-16-0805_OliverRatmann_v160928_Text_S3.pdf
